# Supplementary material for: LncRNA SNHG6 Upregulates KPNA5 to Overcome Gemcitabine Resistance in Pancreatic Cancer via Sponging miR-944
Source: Pharmaceuticals (Basel). 2023 Jan 25;16(2):184. doi: 10.3390/ph16020184 (PMC9961296; doi:10.3390/ph16020184)
Supplement: Supplementary file 1 [file pharmaceuticals-16-00184-s001.zip]

Archive with 1 entries (1 files):
- pharmaceuticals-2090482-supplementary.pdf
